# Supplementary material for: Enhancing the Consistency and Performance of Graphene-Based Devices via Al Intermediate-Layer-Assisted Transfer and Patterning
Source: Nanomaterials (Basel). 2024 Mar 25;14(7):568. doi: 10.3390/nano14070568 (PMC11013706; doi:10.3390/nano14070568)
Supplement: Supplementary file 1 [file nanomaterials-14-00568-s001.zip]

Archive with 1 entries (1 files):
- Video S1 Graphene bubbling transfer.mp4
